# Supplementary material for: Serum Osmolality and Stroke Mortality in the ICU: A U-Shaped Risk Pattern and Its Clinical Implications
Source: J Clin Med. 2025 Sep 11;14(18):6406. doi: 10.3390/jcm14186406 (PMC12470425; doi:10.3390/jcm14186406)
Supplement: Supplementary file 1 [file jcm-14-06406-s001.zip]

Archive with 1 entries (1 files):
- jcm-3811141-supplementary.pdf
